# Supplementary material for: Wheat Peptides as Catalysts for Athletic Performance Improvement in Cross-Country Skiers: A Randomized Controlled Trial
Source: Metabolites. 2024 Oct 7;14(10):538. doi: 10.3390/metabo14100538 (PMC11509286; doi:10.3390/metabo14100538)
Supplement: Supplementary file 1 [file metabolites-14-00538-s001.zip]

Archive with 1 entries (1 files):
- metabolites-3162109-supplementary.pdf
